# Supplementary material for: Exogenous dsRNA Induces RNA Interference of a Chalcone Synthase Gene in Arabidopsis thaliana
Source: Int J Mol Sci. 2022 May 10;23(10):5325. doi: 10.3390/ijms23105325 (PMC9142100; doi:10.3390/ijms23105325)
Supplement: Supplementary file 1 [file ijms-23-05325-s001.zip]

Archive with 1 entries (1 files):
- ijms-1716319-supplementary.pdf
